# Supplementary material for: The Effect of Inflammatory Priming on the Therapeutic Potential of Mesenchymal Stromal Cells for Spinal Cord Repair
Source: Cells. 2021 May 25;10(6):1316. doi: 10.3390/cells10061316 (PMC8227154; doi:10.3390/cells10061316)
Supplement: Supplementary file 1 [file cells-10-01316-s001.zip]

Archive with 1 entries (1 files):
- cells-1187900-supplementary.pdf
